# Supplementary material for: A Randomized Blinded Study of the Left Ventricular Myocardial Performance Index Comparing Epinephrine to Levosimendan following Cardiopulmonary Bypass
Source: PLoS One. 2015 Dec 14;10(12):e0143315. doi: 10.1371/journal.pone.0143315 (PMC4684363; doi:10.1371/journal.pone.0143315)
Supplement: S1 Table — EF: Ejection Fraction; DM: Diabetes Mellitus; SAH: Sistemic arterial hipertension; Pre-AMI: Pre-acute myocardial infarction; CPB: cardiopulmonary by-pass; Clamp: aorta clamp; Use Norep: norepinephrine requeriment; T0: Pre-CPB; T1: Post-CPB; HR: heart rate; MAP: mean arterial pressure; CVP: central venus pressure; SV: stroke volume; CI: cardiac index; SVRI: sistemic vascular resistence index; EF 4C: ejection fraction 4 chamber; EF 2C: ejection fraction 2 chamber; E/A: relation mitral E and A wave; DT E: desaceleration time of mitral E wave; E’: Tissure doppler of lateral mitral annulus; E/e’: relation between mitral E wave and e’; MPI LV: myocardial performance index of left ventricle; HV: cristaloid infusion; Tropo: Troponin I value; MB: creatino kinase MB fraction; ICU: Intensive care unit; AMI: acute myocardial infarction; AKI: acute kidney injury. (XLS) [file pone.0143315.s003.xls]

## Sheet: TABELA
Epinephrine	Age	Gender	Weght	Hight	Body Area	EF	DM	SAH	SMOKERS	Pre AMI	Euroscore	N. Coronaries	CPB	Clamp	Coronaries By-Pass	Drug Time	Use Norep	T0 HR	T0 MAP	T0 CVP	T0 SV	T0 CI	T0 SVRI	T0 EF 4C	T0 EF 2C	T0 E/A	T0 DT E	T0 E'	T0 E/e'	T0 MPI LV	Use Norep	T1 HR	T1 MAP	T1 CVP	T1 SV	T1 CI	T1 VRSI	T1 EF 4C	T1 EF 2C	T1 E/A	T1 DT E	T1 E'	T1 E/e'	T1 MPI LV	Blood Packge	HV	Outcome	T0 TROPO	T1 TROPO
1	53	M	60	168	1.69	35	Y	Y	N	Y	4	4	103	79	3	35	No	55	51	0	66	2.14793	1899.5	33	46	1.7	180	10	3.9	0.547619	N	71	63	5	79	3.31893	1398.04	50	60	1.69	135	16	5.34	0.37931	0	2000	Discharge	0.01	0.95
2	65	F	70	165	1.77	55	N	Y	Y	N	9	5	119	105	5	40	No	64	73	6	55	1.9887	2695.23	58	58	0.84	275	6	8.3	0.8	N	92	65	11	72	3.74237	1154.35	80	78	1.36	190	10	9.67	0.518272	3 BP	3500	Discharge	0
3	65	M	64	168	1.73	55	N	Y	Y	N	8	3	80	72	3	42	No	41	66	0	44	1.04277	5063.41	55	63	1.56	258	5	8.1	0.594828	N	50	60	9	69	1.99422	2045.91	65	66	1.84	347	9	11.57	0.194719	0	2500	Discharge	0.1	2
4	53	M	61	168	1.69	50	Y	Y	Y	N	2	4	104	79	3	43	No	54	50	0	65	2.07692	1925.93	32	45	1.6	178	9	3.86	0.389439	N	70	62	3	78	3.23077	1460.95	53	58	1.72	134	15	5.44	0.334448	0	2500	Discharge	0.01	0.95
5	64	M	70	170	1.82	55	N	Y	N	N	1	3	83	65	3	34	No	75	78	1	47	1.93681	3180.48	63	49	1.55	206	5	15.1	0.580071	Y	71	64	9	76	2.96484	1484.06	60	65	2.22	163	9	14.2	0.199324	3 BP	2500	Discharge	0.01	1.07
6	57	M	88	179	2.09	55	N	Y	N	N	1	3	115	84	3	36	No	74	71	10	42	1.48708	3281.6	50	78	1.55	280	7	9.51	0.695489	N	89	59	11	65	2.76794	1387.31	72	64	1.78	206	11	11.94	0.5	0	2500	Discharge	0.01	0,95
7	64	M	83	178	2,03	60	Y	Y	Y	N	1	4	103	85	4	43	No	63	70	9	33	1.02414	4764.98	67	55	0,89	294	6	8,83	0.456204	N	80	66	6	64	2.52217	1903.12	77	68	0,88	270	8	9,95	0.140794	0	2000	Discharge	0	0,84
8	56	F	87	161	1,97	50	Y	Y	Y	N	4	5	115	110	5	44	No	57	55	16	45	1.30203	2396.26	60	54	1,53	208	5	14,5	0.449324	N	101	57	10	52	2.66599	1410.36	74	81	1,19	251	6	10,6	0.357488	0	2000	Discharge	0	0,91
9	48	M	80	162	1,9	40	Y	Y	Y	N	2	5	81	75	4	46	No	67	74	4	69	2.43316	2301.54	55	45	0,94	197	4	10	0.455738	N	69	90	13	77	2.79632	2202.9	59	47	0,94	178	7	8,7	0.366548	0	2500	Discharge	0,01	0,65
10	59	M	82	176	1,98	45	Y	N	N	N	1	4	70	60	4	50	No	53	74	7	47	1.25808	4260.46	55	37	1,61	223	5	8,1	0.501639	Y	104	65	11	61	3.20404	1348.3	54	48	0,62	98	5	9,1	0.104167	0	2500	Discharge	0	0,79
11	55	M	75	162	1,84	50	Y	Y	N	Y	1	4	93	87	3	33	No	63	71	9	72	2.46522	2011.99	55	44	1,05	211	6	11,05	0.270833	N	90	80	15	81	3.96196	1312.48	63	60	0,88	204	7	10,3	0.263345	0	2500	Discharge	0,32	0,84
12	57	M	94	164	2,07	55	Y	Y	Y	Y	1	4	118	110	4	31	No	57	70	11	50	1.37681	3428.21	57	59	1,32	176	5	11,4	0.472669	N	73	66	9	48	1.69275	2693.84	70	65	1,43	145	7	16,1	0.413194	2 BP	2000	Discharge	0	3,7
13	65	M	80	170	1,94	47	N	Y	Y	Y	3	3	70	45	3	30	No	76	80	5	46	1.80206	3329.52	28	23	0,75	215	2	14,3	0.551601	N	85	61	10	58	2.54124	1605.52	51	61	2,28	111	5	16,9	0.295385	0	2000	Discharge	0	2,51
14	65	M	80	180	2,0	55	Y	Y	Y	Y	4	4	86	78	3	43	No	58	55	6	72	2.088	1877.39	38	48	1,03	406	6	16,48	0.392971	N	72	60	8	80	2.88	1444.44	78	61	0,78	383	5	20,5	0.262658	0	2500	Discharge	0	4,89
15	65	M	84	160	1,89	54	Y	Y	Y	N	2	4	110	100	5	44	No	62	50	0	73	2.39471	1670.35	78	74	0,9	170	5	13,2	0.264264	Y	78	60	8	85	3.50794	1185.88	77	83	1,21	166	6		0.0506757	0	2500	Discharge	0	5,63
16	64	M	86	168	2,0	48	N	Y	N	Y	0	4	98	91	4	46	No	62	60	7	54	1.674	2532.86	55	49	1.74	226	7	9,4	0.366154	N	94	60	11	109	5.123	765.177	75	71	1,11	207	11	9,8	0.177778	0	2500	Discharge	0	1,07
17	65	M	70	155	1,74	50	Y	Y	Y	N	3	3	105	95	4	47	No	55	60	8	56	1.77011	2350.13	51	54	0,91	223	4	8	0.3625	N	100	67	9	64	3.67816	1261.5	66	57	0,61	194	6	7	0.3	0	2500	Discharge	0	1,98
18	62	M	87	172	1,92	60	Y	N	N	N	1	3	50	48	3	48	No	66	70	11	63	2.16563	2179.51	68	74	1,68	206	8	8,5	0.173529	N	78	67	12	101	4.10313	1072.35	79	83	1,59	169	7	13,4	0.0707395	0	3000	Discharge	0	0,35
19	61	M	82	175	1,96	55	Y	Y	N	N	2	4	85	81	4	34	No	63	90	8	60	1.92857	3401.48	54	60	1,09	218	6	8,5	0.472669	N	72	76	8	75	2.7551	1974.52	65	71	1,09	266	5	14,9	0.366548	0	2500	Discharge	0	4,55
20	65	M	82	165	1,94	41	Y	Y	N	Y	3	3	90	85	4	35	No	54	60	16	41	1.14124	3084.37	60	41	1,34	235	7	6,5	0.457576	Y	74	73	23	53	2.02165	1978.58	54	55	1,47	171	8	12,25	0.479167	0	2000	Discharge	0,02	1,46
21	55	M	80	172	1,96	66	N	Y	N	Y	0	4	85	79	4	32	No	68	61	5	59	2.04694	2188.63	56	62	1,31	297	7	14,4	0.33908	N	102	62	12	70	3.64286	1098.04	78	75	0,91	280	16	7,6	0.105839	0	2000	Discharge	0	2,09
22	49	M	96	178	2,18	40	N	Y	Y	Y	1	4	87	75	4	40	No	55	60	10	61	1.53899	2599.11	49	46	1,58	141	6	10,1	0.455696	N	65	63	11	74	2.20642	1885.41	47	52	1,37	170	6	10,1	0.275862	0	2500	Discharge	0	0,7
23	60	M	95	165	2,09	53	N	Y	N	Y	2	3	90	74	3	42	No	55	80	16	69	1.81579	2819.71	44	41	0,99	258	5	11,6	0.352459	N	90	73	13	62	2.66986	1797.85	65	60	0,74	172	4	11	0.343629	0	2000	Discharge	0,21	3,12
24	60	F	70	145	1,66	60	N	N	Y	Y	2	4	120	100	4	47	No	64	71	8	50	1.92771	2614.5	78	57	1,11	234	7	7,92	0.319149	Y	84	65	12	77	3.89639	1088.19	81	77	2,20	156	8	13,73	0.212219	3 BP	2500	Discharge	0	1,61
25	55	F	55	155	1,54	60	N	Y	Y	Y	1	3	95	84	3	44	No	59	80	13	53	2.03052	2639.72	73	62	1,56	193	7	10	0.357798	N	88	72	10	61	3.48571	1422.95	51	64	3,58	178	5	23,4	0.0208333	3 BP	2000	Discharge	0	3,20
26	62	M	70	170	1,82	45	N	Y	N	Y	2	2	60	41	2	29	No	60	83	5	44	1.45055	4301.82	40	29	1,91	106	7	11,21	0.532951	N	72	79	6	70	2.76923	2108.89	57	45	1,85	105	9	10,49	0.265432	2 BP	2000	Discharge	0	0,77
27	55	M	70	170	1,82	40	N	Y	N	Y	1	3	88	62	3	28	No	71	60	3	34	1.32637	3437.95	33	51	1,30	167	4	14,1	0.659574	N	89	90	3	50	2.44505	2846.56	61	63	1,0	240	5	11,73	0.102941	0	2500	Discharge	0	2,69
28	62	M	75	158	1,81	50	N	Y	N	N	1	4	71	60	3	26	No	55	62	3	47	1.42818	3304.91	55	64	1,42	252	7	11,48	0.326471	N	68	50	11	76	2.85525	1092.72	81	89	1,79	133	8	13,83	0.0646259	1	2000	Discharge	0	2,08
29	48	M	80	186	2,03	42	Y	Y	N	Y	2	3	90	80	4	44	No	51	88	19	55	1.38177	3994.87	38	56	2,28	178	9	10,5	0.462428	N	66	78	17	66	2.14581	2274.2	77	59	1,95	212	7	15,5	0.34	0	1500	Discharge	0	0,64
30	51	M	80	163	1,9	41	N	Y	Y	Y	2	3	92	66	4	42	No	54	63	7	42	1.19368	3753.09	29	56	1,62	150	8	7,29	0.413284	Y	107	58	12	70	3.94211	933.511	44	60	1,91	134	6	18,9	0.0212766	0	2000	Discharge	0,5	3,49
31	52	M	70	168	1,81	60	N	Y	N	N	1	4	86	75	4	36	No	70	74	4	60	2.32044	2413.33	59	72	1,24	179	5	11,18	0.289902	N	98	65	9	65	3.51934	1272.97	73	84	1,59	123	8	13,55	0.158915	0	2000	Discharge	0,01
32	55	M	86	166	1.99	55	Y	Y	N	N	0	4	75	66	4	44	No	57	76	11	43	1.23166	4221.95	58	53	1,01	269	5	12,6	0.412651	N	86	60	10	45	1.94472	2056.85	69	53	0,81	273	6	12,1	0.705	0	2000	Discharge	0,35	1,5
33	48	M	71	168	1,82	50	N	Y	Y	N	1	3	85	73	4	27	No	55	70	12	35	1.05769	4386.91	53	63	0,52	192	6	9,06	0.413907	N	91	65	8	60	3	1520	69	81	2,21	182	8	15,3	0.113636	0	2000	Discharge	0,01	4,76
34	62	M	80	171	1,95	55	Y	N	N	N	0	3	80	74	3	35	No	60	60	5	38	1.16923	3763.16	76	66	0,84	233	4	12,76	0.417508	N	81	60	10	68	2.82462	1416.12	77	81	0,96	156	6	13,89	0.384921	2 BP	2000	Discharge	0,01	0,86
35	62	M	77	156	1.85	45	N	N	N	Y		4	68	52	3	20	No	57	85	8	50	1.54054	3998.6	30	43	1,2	206	6	8,8	0.48495	N	85	88	15	88	4.04324	1444.39	70	56	1,55	190	4	19,21	0.414414	0	2000	Discharge	0,01
36	55	M	75	162	1,84	50	Y	Y	N	Y	1	4	93	87	3	33	No	63	71	9	73	2.49946	1984.43	55	44	1,05	211	6	11,05	0.273438	N	90	80	15	82	4.01087	1296.48	63	60	0,88	204	7	10,3	0.266904	0	2500	Discharge	0,32	0,84
37	65	M	80	170	1,94	47	N	Y	Y	Y	3	3	70	45	3	30	No	76	80	5	47	1.84124	3258.68	28	23	0,75	215	2	14,3	0.55516	N	85	61	10	59	2.58505	1578.31	51	61	2,28	111	5	16,9	0.298462	0	2000	Discharge	0	2,51
Levosimendan	Age	Gender	Weght	Hight	Body Area	EF	DM	SAH	SMOKERS	Pre AMI	Euroscore	N. Coronaries	CPB	Clamp	Coronaries By-Pass	Drug Time	Use Norep	T0 HR	T0 MAP	T0 CVP	T0 SV	T0 CI	T0 SVRI	T0 EF 4C	T0 EF 2C	T0 E/A	T0 DT E	T0 E'	T0 E/e'	T0 MPI LV	Use Norep	T1 HR	T1 MAP	T1 CVP	T1 SV	T1 CI	T1 VRSI	T1 EF 4C	T1 EF 2C	T1 E/A	T1 DT E	T1 E'	T1 E/e'	T1 MPI LV	Blood Packge	HV	Outcome	T0 TROPO	T1 TROPO
1	65	M	62	163	1.68	60	N	Y	Y	Y	2	4	85	80	4	45	N	54	72	9	62	1.99286	2529.03	46	64	1,32	245	7	5,92	0.381963	Y	71	63	5	80	3.38095	1372.39	57	74	0,9	209	9	5,9	0.582707	0	2000	Discharge	0	3,56
2	57	M	74	165	1.84	40	Y	Y	N	N	3	6	85	75	5	42	N	51	67	5	41	1.13641	4364.61	29	51	1,92	209	8	8,9	0.447205	N	71	75	8	44	1.69783	3156.98	63	37	1,64	233	10	6,4	0.558528	0	2500	Discharge	0,06	2.79
3	61	M	75	175	1.84	55	Y	Y	N	N	1	4	75	68	4	41	N	54	81	9	79	2.31848	2484.39	60	65	0,84	200	13	3,5	0.347973	N	98	73	9	83	4.42065	1158.2	74	86	1.94	160	9	13.5	0.312236	0	2000	Discharge	0	1.4
4	65	M	66	166	1,74	45	N	Y	Y	N	6	4	55	37	2	40	N	65	72	2	52	1.94253	2882.84	68	42	0,86	218	6	9.72	0.312676	N	76	68	9	67	2.92644	1612.88	70	72	0,72	235	6	11,89	0.332278	2 BP	2000	Discharge	0	0.32
5	49	M	74	170	1,87	60	N	Y	Y	Y	2	4	60	55	3	35	N	54	108	18	76	2.19465	3280.7	54	55	1,64	149	9,77	9	0.230986	N	72	85	5	85	3.27273	1955.56	53	58	1,97	193	6	13	0.189711	0	1500	Discharge	0	1,08
6	56	M	74	165	1.84	41	Y	Y	Y	Y	3	3	86	76	3	58	N	51	68	4	42	1.16413	4398.13	30	51	1,91	210	8	8,9	0.451713	N	71	74	8	45	1.73641	3040.75	64	38	1,64	234	10	6,4	0.553333	0	2500	Discharge	0	2,7
7	58	M	67	165	1,75	60	Y	Y	Y	Y	3	4	115	105	4	34	N	58	74	17	53	1.75657	2595.97	52	59	1,11	218	5	8,2	0.834586	N	92	70	8	72	3.78514	1310.39	44	69	0,94	162	5	14,9	0.434599	0	2000	Discharge	0,1	2,5
8	57	F	68	156	1.74	60	N	Y	N	N	1	3	60	55	3	38	N	72	83	14	81	3.35172	1646.91	74	70	1,21	253	5	12.26	0.332394	Y	76	62	12	100	4.36782	915.789	75	87	1,52	238	6	8.9	0.227692	0	3000	Discharge	0,44
9	65	F	67	160	1,73	40	N	N	Y	N	1	4	41	36	2	40	N	78	89	13	49	2.20925	2752.07	65	29	0,95	179	5	11,61	0.694444	N	84	71	19	60	2.91329	1427.94	53	61	0,96	145	9	7,65	0.635246	0	2000	Discharge	0,6	0,98
10	59	M	82	172	1,98	55	N	Y	N	N	1	4	88	78	4	44	N	54	90	54	66	1.8	1600	47	79	0,91	251	6	14,5	0.374648	Y	72	72	11	77	2.8	1742.86	54	74	1,06	305	8	12.7	0.263345	0	2500	Discharge	0,01	0,98
11	45	M	78	172	1,93	60	N	Y	N	N	0	3	120	110	4	42	N	51	65	4	47	1.24197	3929.24	40	50	1,39	257	5	11,4	0.309309	Y	80	79	5	43	1.78238	3321.4	41	45	1,23	154	5	11,6	0.468354	0	3000	Discharge	0	2,27
12	64	M	64	165	1,71	38	N	Y	Y	Y	5	3	90	80	2	43	N	59	70	3	24	0.82807	6472.88	49	28	0,72	114	3	10,8	0.917293	Y	67	63	7	42	1.64561	2722.39	52	22	1,20	154	6	11,24	0.67037	1 BP	2500	Discharge	0,02	2,1
13	59	M	90	168	2,0	70	N	Y	N	Y	0	4	102	95	4	46	N	61	80	12	64	1.952	2786.89	58	43	1,25	227	5	11,1	0.455385	N	75	65	15	68	2.55	1568.63	68	48	1,72	191	10	6,5	0.312236	0	3000	Discharge	0,1	1,02
14	55	M	75	172	1,89	48	N	Y	N	Y	1	4	80	70	4	34	N	58	60	6	48	1.47302	2932.76	48	28	1,36	165	6	10	0.366337	N	86	66	13	52	2.36614	1791.95	80	52	1,16	162	10	9	0.285714	0	2000	Discharge	0,03	0,44
15	62	M	65	170	1,75	45	Y	Y	Y	N	2	1	115	110	5	36	N	44	70	10	57	1.43314	3349.28	58	53	2,51	178	6	10,6	0.2	Y	80	64	13	42	1.92	2125	54	59	2,66	154	6	13,08	0.385417	0	3000	Discharge	0,04	11,0
16	52	M	82	160	1,91	60	Y	Y	Y	Y	1	3	70	80	3	45	N	50	60	13	52	1.36126	2762.15	69	75	1,21	263	5	14	0.0666667	N	76	76	20	90	3.58115	1250.99	71	78	1,85	186	4	27,5	0.0482315	0	2000	Discharge	0	0,71
17	66	M	89	170	2,05	60	Y	Y	Y	N	0	3	80	68	3	49	N	51	82	12	47	1.16927	4789.32	46	62	1,13	324	4	12	0.547297	Y	81	70	12	61	2.41024	1925.12	72	84	1,30	208	6	16,6	0.326693	2 BP	2500	Discharge	0	1,31
18	54	M	70	160	1,70	40	Y	Y	Y	Y	1	3	85	80	4	42	N	53	67	15	42	1.30941	3177	74	53	1,46	254	4	11,5	0.398649	N	74	68	17	93	4.04824	1007.85	68	75	1,52	216	5	14	0.0707395	0	2500	Discharge	0,49	1,4
19	65	M	95	180	2,18	41	Y	Y	N	Y	5	4	98	89	4	34	N	55	60	11	47	1.18578	3305.84	37	42	0,86	190	3	13	0.893238	Y	70	55	15	68	2.18349	1465.55	19	44	1,08	171	5	14,8	0.498392	0	3000	Discharge	0,08	0,32
20	57	M	70	170	1,82	40	N	Y	Y	Y	2	3	58	41	2	33	N	63	60	4	25	0.865385	5176.89	34	34	2,32	126	4	20,6	0.568	Y	85	65	10	53	2.47527	1777.58	52	40	3,49	122	3	32,56	0.159836	1	2000	Discharge	0	0,56
21	58	F	58	151	1,56	51	Y	Y	N	Y	2	3	120	98	4	32	N	64	67	4	43	1.7641	2856.98	44	51	1,53	280	4	18,5	0.646643	Y	85	66	8	55	2.99679	1548.32	53	51	1,04	173	4	24,5	0.480144	0	2500	Discharge	0,03	1,16
22	56	M	83	172	2,0	70	N	Y	Y	Y	1	3	80	75	3	31	N	55	65	10	56	1.54	2857.14	56	80	1,28	304	7	8	0.289941	Y	70	66	11	92	3.22	1366.46	74	81	1,5	199	7	12,9	0.237942	0	2000	Discharge	0	1,41
23	57	M	85	180	2,0	55	N	Y	N	N	1	2	70	52	2	30	N	42	70	3	94	1.974	2715.3	67	72	2,35	200	8	8,75	0.336111	Y	71	60	6	86	3.053	1415	80	65	1,63	161	8	11,5	0.558528	3 BP	2500	Discharge	0	0,55
24	64	M	84	160	1,93	50	N	Y	N	Y	1	3	115	105	6	42	N	46	85	9	57	1.35855	4475.36	57	66	1,42	280	5	16,2	0.601911	N	59	68	18	68	2.07876	1924.23	75	59	1,93	163	5	21,1	0.29771	0	2000	Discharge	0	0,79
25	64	F	70	158	1,75	42	Y	Y	N	Y	1	3	83	65	2	32	N	63	67	7	36	1.296	3703.7	72	57	1	234	4	17,7	0.430769	Y	69	60	9	39	1.53771	2653.29	59	38	1,27	145	6	17,22	0.313869	3 BP	3000	Discharge	0	1,98
26	65	M	70	174	1,84	60	N	Y	N	Y	2	4	100	82	3	45	N	40	60	7	62	1.34783	3145.81	74	59	1,79	203	7	7,85	0.246246	Y	52	78	9	98	2.76957	1993.09	84	59	1,50	161	5	12,04	0.452229	3 BP	2500	Discharge	0,3	2,64
27	48	M	80	175	1,97	60	N	Y	Y	Y	2	4	110	94	4	45	N	77	77	0	37	1.44619	4259.46	60	59	1,07	245	5	12,52	0.394737	Y	96	63	6	70	3.41117	1336.79	70	62	1,05	161	8	13,07	0.483412	0	2000	Discharge	0,17
28	63	M	88	186	2,13	57	N	Y	Y	Y	1	4	105	100	4	55	N	50	76	12	72	1.69014	3029.33	57	57	1,61	243	5	9,8	0.332402	N	68	66	13	64	2.04319	2075.18	60	52	1,35	247	5	11,8	0.541353	0	2000	Discharge	0	2,2
29	64	F	81	147	1,82	55	Y	Y	N	Y	2	3	55	50	2	45	N	49	90	9	47	1.26538	5120.97	60	59	1,34	253	4	23	0.408451	N	64	68	15	55	1.93407	2192.27	48	56	1,04	222	4	20,25	0.243333	0	2000	Discharge	0,02	1,5
30	52	M	68	170	1,79	60	N	Y	N	N	1	3	115	95	4	32	N	51	76	8	65	1.85196	2937.44	75	75	1,69	257	4	14,8	0.556604	N	77	68	4	66	2.83911	1803.38	77	64	1,17	302	6	11,6	0.355212	0	2500	Discharge	0	3,37
31	56	M	80	170	1,94	60	N	Y	Y	N	1	5	80	75	4	41	N	54	86	12	93	2.58866	2286.9	51	64	1,22	313	7	8	0.338235	N	76	74	3	52	2.03711	2788.26	65	68	1,03	207	5	7,8	0.877778	0	2000	Discharge	0	0,7
32	55	F	78	170	1,92	60	Y	Y	N	Y	1	4	95	78	4	50	N	62	60	6	45	1.45312	2972.9	61	43	1,03	333	5	8,1	0.385802	Y	95	70	14	42	2.07812	2155.79	63	58	0,98	224	7	5,9	0.2	0	2000	Discharge	0,02	0,03
33	54	F	95	161	2.06	55	Y	Y	Y	N	0	4	110	80	4	31	N	85	68	3	39	1.60922	3231.37	69	65	0,39	236	4	10,6	0.564706	Y	92	63	8	59	2.63495	1669.86	72	70	1,02	148	6	9,9	0.431452	2 BP	1500	Discharge	0,05	2,59
34	54	M	91	185	2.16	64	N	Y	N	Y	1	4	118	110	4	63	N	87	77	5	71	2.85972	2014.18	50	61	0,51	163	6	8,6	0.265193	N	81	73	9	50	1.875	2730.67	71	60	0,62	156	5	13,4	0.513636	4 BP	2000	Discharge	0,01	2,01
35	56	M	74	165	1.84	41	Y	Y	Y	Y	3	3	86	76	3	58	N	51	68	4	43	1.19185	4295.85	30	51	1,91	210	8	8,9	0.450311	N	71	74	8	46	1.775	2974.65	64	38	1,64	234	10	6,4	0.551495	0	2500	Discharge	0	2,7
36	58	M	67	165	1,75	60	Y	Y	Y	Y	3	4	115	105	4	34	N	58	74	17	54	1.78971	2547.89	52	59	1,11	218	5	8,2	0.831461	N	92	70	8	73	3.83771	1292.44	44	69	0,94	162	5	14,9	0.432773	0	2000	Discharge	0,1	2,5
[truncated: 10 more columns]
